# Supplementary material for: Toward Prospective Prediction of Pharmacokinetics in OATP1B1 Genetic Variant Populations
Source: CPT Pharmacometrics Syst Pharmacol. 2014 Dec 10;3(12):e151–. doi: 10.1038/psp.2014.50 (PMC4288003; doi:10.1038/psp.2014.50)
Supplement: Supplementary Information [file psp201450x1.zip]

Archive with 16 entries (16 files):
- PSP-2014-0056-s08.txt
- PSP-2014-0056-s09.txt
- PSP-2014-0056-s10.txt
- PSP-2014-0056-s11.txt
- PSP-2014-0056-s12.txt
- PSP-2014-0056-s13.txt
- PSP-2014-0056-s14.txt
- PSP-2014-0056-s15.txt
- PSP-2014-0056-s16.txt
- PSP-2014-0056-s17.txt
- PSP-2014-0056-s18.txt
- PSP-2014-0056-s03.docx
- PSP-2014-0056-s04.jpg
- PSP-2014-0056-s05.jpg
- PSP-2014-0056-s06.unk
- PSP-2014-0056-s07.unk
