# Supplementary material for: Toward Prospective Prediction of Pharmacokinetics in OATP1B1 Genetic Variant Populations
Source: CPT Pharmacometrics Syst Pharmacol. 2014 Dec 10;3(12):e151–. doi: 10.1038/psp.2014.50 (PMC4288003; doi:10.1038/psp.2014.50)
Supplement: Supplementary Information [file psp201450x1.zip › PSP-2014-0056-s08.txt]

function [time, C_plasma] = pbpk_pravastatin_CL_Global(phi,Flg_dose,Dose,InfusionT,EndT)

% SPECIES SPECIFIC PARAMETERS

% Fractional Tissue volumes and BW 
FVadec = 0.0415		; % Fractional Volume adipose, blood
FVadic = 0.1715     ; % Tissue
FVbo = 0.085629	; % Fractional Volume bone
FVbr = 0.02		; % Fractional Volume brain
FVgu = 0.0171		; % Fractional  Volume gut
FVhe = 0.0047		; % Fractional Volume heart
FVki = 0.0044		; % Fractional Volume kidney
FVlt = 0.016432		; % Fractional Volume liver tissue (Watanabe et al 2009)
FVlb = 0.004568	; % Fractional Volume liver blood (Watanabe et al 2009)
FVlu = 0.0076		; % Fractional Volume lung
FVmuec = 0.07                 	; % Fractional Volume muscle tissue
FVmuic = 0.33       ;% Fractional Volume muscle blood
FVsk = 0.0371              	; % Fractional Volume skin
FVsp = 0.0026              	; % Fractional Volume spleen 
FVte = 0.01                	; % Fractional Volume testes 
FVve = 0.0514		; % Fractional Volume venous
FVar = 0.0257		; % Fractional Volume arterial 
FVre = 0.099771          	; % Fractional Volume rest of body 

% Tissue volumes and BW
BW = 70		; % BW (kg)
Vadec = BW*FVadec	; % Volume adipose blood (L)
Vadic = BW*FVadic	; % Volume adipose Tissue (L)
Vbo = BW*FVbo        	; % Volume bone (L)
Vbr = BW*FVbr		; % Volume brain (L)
Vgu = BW*FVgu          	; % Volume gut (L)
Vhe = BW*FVhe        	; % Volume heart (L)
Vki = BW*FVki          	; % Volume kidney (L)
Vlb = BW*FVlb		; % Volume liver blood (L)
Vlt = BW*FVlt 		; % Volume liver tissue (L)
Vlu = BW*FVlu		; % Volume lung (L)
Vmuec = BW*FVmuec      	; % Volume muscle (L), blood
Vmuic = BW*FVmuic      	; % Volume muscle (L), tissue
Vsk = BW*FVsk          	; % Volume skin (L)
Vsp = BW*FVsp          	; % Volume spleen (L)
Vte = BW*FVte         	; % Volume testes (L)
Vve = BW*FVve		; % Volume venous (L)
Var = BW*FVar		; % Volume arterial blood (L)
Vre = BW*FVre        	; % Volume rest of body (L)
Vliverbile = 0.318/100 * (Vlt+Vlb)                        ; %Volume of bile duct in liver (L)

% {Tissue fractional blood flows and CO -> Pfizer}
FQad = 0.05              	; % adipose fractional blood flow
FQbo = 0.05              	; % bone fractional blood flow
FQbr = 0.12              	; % brain fractional blood flow
FQgu = 0.146462      	; % gut fractional blood flow
FQhe = 0.04              	; % heart fractional blood flow
FQki = 0.19              	; % kidney fractional blood flow
FQh = 0.215385       	; % hepatic fractional blood flow (venous side) 
FQlu = 1	         	; % lung fractional blood flow 
FQmu = 0.17             	; % muscle fractional blood flow
FQsk = 0.05              	; % skin fractional blood flow
FQsp = 0.017231       	; % spleen fractional blood flow
FQte = 0.01076         	; % testes fractional blood flow
FQre = 0.103855       	; % remaining fractional tissue blood flow


% {Tissue blood flows (L/h)-> Pfizer}
CO = (108.33/70^0.75)*BW^0.75		; % cardiac output (ml/s)
QC = CO/1000*60*60     ; % total blood flow (L/hr)

Qad = QC*FQad            ; % adipose blood flow (L/hr)
Qbo = QC*FQbo            ; % bone blood flow (L/hr)
Qbr = QC*FQbr             	; % brain blood flow (L/hr)
Qgu = QC*FQgu            ; % gut blood flow (L/hr)
Qhe = QC*FQhe            ; % heart blood flow (L/hr)
Qki = QC*FQki              ; % kidney blood flow (L/hr)
Qh = QC*FQh               	; % hepatic blood flow (venous side) (L/hr)
Qsp = QC*FQsp            ; % spleen blood flow (L/hr)
Qha = Qh - Qgu - Qsp 	; % blood flow hepatic artery (L/hr)
Qlu = QC*FQlu		; % lung blood flow (L/hr)
Qmu = QC*FQmu          ; % muscle blood flow (L/hr)
Qsk = QC*FQsk            ; % skin blood flow (L/hr)
Qte = QC*FQte             	; % testes blood flow (L/hr)
Qre = QC*FQre		; % remaining tissue blood flow (L/hr)

% Liver bile flow
%Qliverbile = 0.43/1000*60; % liver bile flow (L/hr), Boyer and Bloomer 1974
Qliverbile = 350/1000/24 ; % liver bile flow (L/hr), Davies and Morris 1993
%Qliverbile = 1/24; % liver bile flow (L/hr), Insights in Physiology by Sudha Vinayak Khanorkar
%Qliverbile = 0; % no ec
% ;######################################################################################

% COMPOUND SPECIFIC PARAMETERS

% {Tissue plasma-partition coefficients}
Kpad = 0.09     	;%adipose
Kpbo = 0.16    	;%bone
Kpbr = 0.20   	;%brain 
Kpgu = 0.30   	;%gut
Kphe = 0.27    	;%heart
Kpki = 0.26  	;%kidney 
Kplu = 0.31	;%lung
Kpmu = 0.19    	;%muscle
Kpsk = 0.38    	;%skin
Kpsp = 0.21    	;%spleen
Kpte = 0.19    	;%testes
Kpre = 0.19    	;%rest of body


% {In vitro binding data}
fup = 0.4239	; % fraction unbound in plasma
Rbp = 0.55	; % blood to plasma ratio
fuli =  0.45 	; %0.60; % fraction unbound in liver

% {Clearances & Diffusions - hepatocytes}
CLrenal = 174;		%		CLint renal (L/hr)
CLefflux = 0;	%			Efflux back to blood (L/hr)

% Absorption parameter
ka = phi(4) ;% absorption rate
F = phi(5); % Fa*Fg

% Scaling
CLactive = phi(1);
CLpassive = phi(2);  %		SCHH (L/hr)
CLmet = 0;		%	HLM (L/hr)
CLbile= phi(3);  		%	SCHH (L/hr)

HPPGL = 120; 	%			million cells per g liver
CLpassiveHep = CLpassive/(HPPGL*(Vlt+Vlb)*60/1000);
SA_hepatocyte = 15*15*6*1e-8; % cm^2, hepatocyte 15 um side cubic
Papp = CLpassiveHep*60/1000/1e6/SA_hepatocyte; % cm/hour

V_musclecell = (1.5/2)^2*pi*50*1e-12; %cm^3, 1.5 um diameter, 50 um length, cylindrical
number_musclecell = Vmuic*1000/V_musclecell; % number of muscle cells in muscle
SA_musclecell = 1.5*pi*50*1e-8; % cm^2, 1.5 um diameter, 50 um length, cylindrical
SAmu = number_musclecell*SA_musclecell ; % cm^2

V_fatcell = 4/3*(100/2)^3*pi*1e-12; %cm^3, fat cell, 100 um diameter
number_fatcell = Vadic*1000/V_fatcell;
SA_fatcell = 4*pi*(100/2)^2*1e-8; % cm^2, fat cell, 100 um diameter
SAad = number_fatcell*SA_fatcell; % cm^2

CLad = Papp * SAad/1000; % L/h
CLmu = Papp * SAmu/1000; % L/h


p = [Kpad, Kpbo, Kpbr, Kpgu, Kphe, Kpki, Kplu, Kpmu, Kpsk, Kpsp, Kpte, Kpre,...
     fup, Rbp, fuli, CLmet, CLpassive, CLactive, CLbile, CLrenal, CLefflux,...
     Vadec, Vbo, Vbr, Vgu, Vhe, Vki, Vlb, Vlt, Vlu, Vmuec, Vsk, Vsp, Vte, Vve, Var, Vre,...
     Qad, Qbo, Qbr, Qgu, Qhe, Qki, Qh, Qsp, Qha, Qlu, Qmu, Qsk, Qte, Qre,...
     ka, F, Qliverbile, Vliverbile, Vadic, Vmuic, CLad, CLmu ];

% Dosing
    t0 = 0; % starting time
    y0 = zeros(1, 29);

if Flg_dose == 1
   
    IVRate1 = Dose/InfusionT; % ug/h
    IVRate2 = 0;

    % during infuion
    u1 = IVRate1;
    [t1, y1] = pbpk_EC_permeableT_permeableLiver( linspace(t0,InfusionT,25), y0, p, u1, [1e-3,1e-6,10] );
    % after infusion
    u2 = IVRate2;
    [t2, y2] = pbpk_EC_permeableT_permeableLiver( linspace(0,EndT-InfusionT,450), y1(:,end), p, u2, [1e-3,1e-6,10] );
    
    C_plasma = [y1(1,:) y2(1,2:end)]/Rbp;
    time = [t1 t2(2:end)+InfusionT];
    
elseif Flg_dose == 2

    y0(26) = Dose;
    IVRate1 = 0;
    
    % after oral dosing
    u1 = IVRate1;
    [t1, y1] = pbpk_EC_permeableT_permeableLiver( linspace(t0,EndT,500), y0, p, u1, [1e-3,1e-6,10] );
    
    C_plasma = y1(1,:) /Rbp;
    time = t1 ;
end
