# Supplementary material for: Toward Prospective Prediction of Pharmacokinetics in OATP1B1 Genetic Variant Populations
Source: CPT Pharmacometrics Syst Pharmacol. 2014 Dec 10;3(12):e151–. doi: 10.1038/psp.2014.50 (PMC4288003; doi:10.1038/psp.2014.50)
Supplement: Supplementary Information [file psp201450x1.zip › PSP-2014-0056-s11.txt]

function OFV_pravastatin = simulation_CL_Global_pravastatin(phi)

% simulate Pravastatin
IV_time_pravastatin = [ 0.0882    0.1760    0.3353    0.6739    1.0069    1.5035    2.0050    3.0028];
IV_conc_pravastatin =[422.2914  219.5331  119.8720   50.8240   30.6308   17.0869   10.4922    4.6418];
IV_n_pravastatin= length(IV_time_pravastatin);

oral_time_pravastatin = [0.3349    0.6751    1.0020    1.5033    2.0046    3.0019];
oral_conc_pravastatin = [5.0549   22.1292   26.1024   18.8074   13.7696    8.5225];
oral_n_pravastatin = length(oral_time_pravastatin);

Flg_dose = 1;
Dose = 9900;
InfusionT = 2/60;
EndT = IV_time_pravastatin(end);
[T_IV_pravastatin,Cplasma_IV_pravastatin] = pbpk_pravastatin_CL_Global(phi,Flg_dose,Dose,InfusionT,EndT);
C_IV_pravastatin = interp1q(T_IV_pravastatin',Cplasma_IV_pravastatin',IV_time_pravastatin');

Flg_dose = 2;
Dose = 19200;
InfusionT = 0;
EndT = oral_time_pravastatin(end);
[T_oral_pravastatin,Cplasma_oral_pravastatin] = pbpk_pravastatin_CL_Global(phi,Flg_dose,Dose,InfusionT,EndT);
C_oral_pravastatin = interp1q(T_oral_pravastatin',Cplasma_oral_pravastatin',oral_time_pravastatin');

%subplot(2,1,1)
figure
semilogy(IV_time_pravastatin,IV_conc_pravastatin,'o',T_IV_pravastatin,Cplasma_IV_pravastatin,'-',oral_time_pravastatin,oral_conc_pravastatin,'x',T_oral_pravastatin,Cplasma_oral_pravastatin,'-')

OFV_pravastatin = (norm(log10(IV_conc_pravastatin') - log10(C_IV_pravastatin)))^2/IV_n_pravastatin + (norm(log10(oral_conc_pravastatin') - log10(C_oral_pravastatin)))^2/oral_n_pravastatin;
