# Supplementary material for: Toward Prospective Prediction of Pharmacokinetics in OATP1B1 Genetic Variant Populations
Source: CPT Pharmacometrics Syst Pharmacol. 2014 Dec 10;3(12):e151–. doi: 10.1038/psp.2014.50 (PMC4288003; doi:10.1038/psp.2014.50)
Supplement: Supplementary Information [file psp201450x1.zip › PSP-2014-0056-s12.txt]

function simulation_PGx_521TC_pravastatin

subplot(2,1,1)

hold on

% iv data (ug/L)

% 2004 Niemi et al.
% pravastatin 40 mg oral bolus
T521_time_pravastatin = [0.48	0.98	1.97	2.99	3.98	5.99	7.95];
T521_conc_pravastatin = [16.33	36.12	23.13	9.88	7.73	3.94	0.95];
T521_sd_pravastatin = [5.43 6.64   0   0   0  0  0];
%T521_n_pravastatin = length(T521_time_pravastatin);
AUC_T521_pravastatin_2 = trapz([0,T521_time_pravastatin],[0,T521_conc_pravastatin]);
display(AUC_T521_pravastatin_2)

C521_time_pravastatin = [0.50	1.01	2.00	2.99	4.00	6.01	7.99]; 
C521_conc_pravastatin = [10.61	51.00	45.52	18.12	10.23	6.51	1.79]; 
C521_sd_pravastatin = [0 13.67 8.24 3.01 0 0 0];
%C521_n_pravastatin = length(C521_time_pravastatin);
AUC_C521_pravastatin_2 = trapz([0,C521_time_pravastatin],[0,C521_conc_pravastatin]);
display(AUC_C521_pravastatin_2)

errorbar(T521_time_pravastatin,T521_conc_pravastatin,T521_sd_pravastatin,zeros(1,length(T521_sd_pravastatin)),'r^')
errorbar(C521_time_pravastatin,C521_conc_pravastatin,zeros(1,length(C521_sd_pravastatin)),C521_sd_pravastatin,'bo')


% 2006 Niemi et al.
% pravastatin 40 mg oral bolus
T521_time_pravastatin = [0.53	1.03	1.54	2.03	3.01	4.01	5.00	7.00	8.99];
T521_conc_pravastatin = [48.27	64.35	41.21	26.12	12.06	7.10	9.84	5.52	1.55];
  T521_sd_pravastatin = [9.62    9.06    5.09    3.68     0      0        0       0      0];
%T521_n_pravastatin = length(T521_time_pravastatin);
AUC_T521_pravastatin_3 = trapz([0,T521_time_pravastatin],[0,T521_conc_pravastatin]);
display(AUC_T521_pravastatin_3)

C521_time_pravastatin = [0.54	1.02	1.52	2.03	3.01	4.01	5.02	7.00	8.99]; 
C521_conc_pravastatin = [89.24	141.39	78.68	48.88	25.71	20.05	16.49	7.62	2.60]; 
  C521_sd_pravastatin = [11.04	23.21	13.59	8.77	7.64	7.64	5.66     0        0];
%C521_n_pravastatin = length(C521_time_pravastatin);
AUC_C521_pravastatin_3 = trapz([0,C521_time_pravastatin],[0,C521_conc_pravastatin]);
display(AUC_C521_pravastatin_3)

errorbar(T521_time_pravastatin,T521_conc_pravastatin,T521_sd_pravastatin,zeros(1,length(T521_sd_pravastatin)),'r^')
errorbar(C521_time_pravastatin,C521_conc_pravastatin,zeros(1,length(C521_sd_pravastatin)),C521_sd_pravastatin,'bo')


% 2007 Ho et al.
% pravastatin 40 mg oral bolus
T521_time_pravastatin = [0.99	2.01	3.01	3.97	4.99	5.99	8.00	12.00];
T521_conc_pravastatin = [43.64	21.98	10.41	5.12	2.98	5.95	3.97	0.17];
%T521_n_pravastatin = length(T521_time_pravastatin);
T521_sd_pravastatin = [35.43	17.90	9.78	6.48	5.84	6.22	3.56    0];
AUC_T521_pravastatin_4 = trapz([0,T521_time_pravastatin],[0,T521_conc_pravastatin]);
display(AUC_T521_pravastatin_4)

C521_time_pravastatin = [1.00	2.02	2.99	3.99	4.99	6.01	8.02	12.00];
C521_conc_pravastatin = [74.38	48.26	18.84	21.49	7.44	13.22	8.60	0.17];
%C521_n_pravastatin = length(C521_time_pravastatin);
C521_sd_pravastatin = [3.94	36.57	3.43	10.03	10.92  0  0  0];
AUC_C521_pravastatin_4 = trapz([0,C521_time_pravastatin],[0,C521_conc_pravastatin]);
display(AUC_C521_pravastatin_4)

errorbar(T521_time_pravastatin,T521_conc_pravastatin,T521_sd_pravastatin,zeros(1,length(T521_sd_pravastatin)),'r^')
errorbar(C521_time_pravastatin,C521_conc_pravastatin,zeros(1,length(C521_sd_pravastatin)),C521_sd_pravastatin,'bo')


Flg_dose = 2;
Dose = 40000;
F_PGx=[1,0,0]; %*1a
[T_T521_pravastatin,Cplasma_T521_pravastatin] = pbpk_pravastatin_CL_PGx(F_PGx,Flg_dose,Dose);
% C_IV_pravastatin = interp1q(T_IV_pravastatin',Cplasma_IV_pravastatin',IV_time_pravastatin');
AUC_T521_pravastatin_pred = trapz(T_T521_pravastatin,Cplasma_T521_pravastatin);
display(AUC_T521_pravastatin_pred)

Flg_dose = 2;
Dose = 40000;
F_PGx=[0,0,1]; %*15
[T_C521_pravastatin,Cplasma_C521_pravastatin] = pbpk_pravastatin_CL_PGx(F_PGx,Flg_dose,Dose);
%C_oral_pravastatin = interp1q(T_oral_pravastatin',Cplasma_oral_pravastatin',oral_time_pravastatin');
AUC_C521_pravastatin_pred = trapz(T_C521_pravastatin,Cplasma_C521_pravastatin);
display(AUC_C521_pravastatin_pred)


semilogy(T_T521_pravastatin,Cplasma_T521_pravastatin,'r-',T_C521_pravastatin,Cplasma_C521_pravastatin,'b-')

hold off
title('40 mg pravastatin')
ylabel('Plasma concentration (ng/mL)')
xlabel('Time (hour)')
