# Supplementary material for: Toward Prospective Prediction of Pharmacokinetics in OATP1B1 Genetic Variant Populations
Source: CPT Pharmacometrics Syst Pharmacol. 2014 Dec 10;3(12):e151–. doi: 10.1038/psp.2014.50 (PMC4288003; doi:10.1038/psp.2014.50)
Supplement: Supplementary Information [file psp201450x1.zip › PSP-2014-0056-s13.txt]

function simulation_PGx_pravastatin
subplot(2,1,1)
hold on

% iv data (ug/L)
% 2004 Mwinyi et al.
% pravastatin 40 mg oral bolus, 8 *1b/*1a and 2 *1b/*1b
G388_time_pravastatin = [0.25	0.48	0.77	1.00	1.46	2.01	3.02	4.02	6.02	8.03	12.04];
G388_conc_pravastatin = [5.32	18.40	29.34	31.47	22.65	16.27	11.25	6.08	3.04	1.22	0.46];
  G388_sd_pravastatin = [2.68	6.51	7.53	6.64	4.09	2.43	2.43     0       0       0        0];
%G388_n_pravastatin = length(G388_time_pravastatin);
AUC_G388_pravastatin = trapz([0,G388_time_pravastatin],[0,G388_conc_pravastatin]);
display(AUC_G388_pravastatin)

% 10 *1a/*1a
T521_time_pravastatin = [0.25	0.49	0.76	1.01	1.49	2.00	3.02	4.00	6.02	8.03	12.02];
T521_conc_pravastatin = [6.39	33.45	51.54	53.06	38.16	25.69	13.99	9.27	5.02	2.74	0.91];
  T521_sd_pravastatin = [3.45	8.30	12.38	10.60	6.77	5.11	2.94	1.79	1.53     0       0  ];
%T521_n_pravastatin = length(T521_time_pravastatin);
AUC_T521_pravastatin = trapz([0,T521_time_pravastatin],[0,T521_conc_pravastatin]);
display(AUC_T521_pravastatin)

% 10 *5
C521_time_pravastatin = [0.25	0.45	0.73	0.97	1.48	1.98	2.98	3.98	6.03	8.03	12.02];
C521_conc_pravastatin = [6.99	39.22	68.72	69.63	57.01	38.61	19.61	13.38	10.95	5.02	1.98];
  C521_sd_pravastatin = [2.68	12.26	13.66	10.47	4.47	4.60	2.43	1.66	2.30     0        0];
%C521_n_pravastatin = length(C521_time_pravastatin);
AUC_C521_pravastatin = trapz([0,C521_time_pravastatin],[0,C521_conc_pravastatin]);
display(AUC_C521_pravastatin)

errorbar(T521_time_pravastatin,T521_conc_pravastatin,T521_sd_pravastatin,zeros(1,length(T521_sd_pravastatin)),'r^')
errorbar(G388_time_pravastatin,G388_conc_pravastatin,G388_sd_pravastatin,zeros(1,length(G388_sd_pravastatin)),'ksq')
errorbar(C521_time_pravastatin,C521_conc_pravastatin,zeros(1,length(C521_sd_pravastatin)),C521_sd_pravastatin,'bo')


Flg_dose = 2;
Dose = 40000;
F_PGx=[1,0,0]; %*1a
[T_T521_pravastatin,Cplasma_T521_pravastatin] = pbpk_pravastatin_CL_PGx(F_PGx,Flg_dose,Dose);
[Cmax_T521,ind] = max(Cplasma_T521_pravastatin);
display(Cmax_T521)
Tmax_T521 = T_T521_pravastatin(ind);
display(Tmax_T521)
% C_IV_pravastatin = interp1q(T_IV_pravastatin',Cplasma_IV_pravastatin',IV_time_pravastatin');
AUC_T521_pravastatin_pred = trapz(T_T521_pravastatin,Cplasma_T521_pravastatin);
display(AUC_T521_pravastatin_pred)

Flg_dose = 2;
Dose = 40000;
F_PGx=[0,1,0]; %*1b
[T_G388_pravastatin,Cplasma_G388_pravastatin] = pbpk_pravastatin_CL_PGx(F_PGx,Flg_dose,Dose);
[Cmax_G388,ind] = max(Cplasma_G388_pravastatin);
display(Cmax_G388)
Tmax_G388 = T_G388_pravastatin(ind);
display(Tmax_G388)
%C_oral_pravastatin = interp1q(T_oral_pravastatin',Cplasma_oral_pravastatin',oral_time_pravastatin');
AUC_G388_pravastatin_pred = trapz(T_G388_pravastatin,Cplasma_G388_pravastatin);
display(AUC_G388_pravastatin_pred)

Flg_dose = 2;
Dose = 40000;
F_PGx=[0,0,1]; %*15
[T_C521_pravastatin,Cplasma_C521_pravastatin] = pbpk_pravastatin_CL_PGx(F_PGx,Flg_dose,Dose);
[Cmax_C521,ind] = max(Cplasma_C521_pravastatin);
display(Cmax_C521)
Tmax_C521 = T_C521_pravastatin(ind);
display(Tmax_C521)
%C_oral_pravastatin = interp1q(T_oral_pravastatin',Cplasma_oral_pravastatin',oral_time_pravastatin');
AUC_C521_pravastatin_pred = trapz(T_C521_pravastatin,Cplasma_C521_pravastatin);
display(AUC_C521_pravastatin_pred)


semilogy(T_T521_pravastatin,Cplasma_T521_pravastatin,'r-',T_G388_pravastatin,Cplasma_G388_pravastatin,'k-',T_C521_pravastatin,Cplasma_C521_pravastatin,'b-')

hold off
title('40 mg pravastatin - Caucasian population')
ylabel('Plasma concentration (ng/mL)')
xlabel('Time (hour)')
