# Supplementary material for: Toward Prospective Prediction of Pharmacokinetics in OATP1B1 Genetic Variant Populations
Source: CPT Pharmacometrics Syst Pharmacol. 2014 Dec 10;3(12):e151–. doi: 10.1038/psp.2014.50 (PMC4288003; doi:10.1038/psp.2014.50)
Supplement: Supplementary Information [file psp201450x1.zip › PSP-2014-0056-s14.txt]

function OFV_rosuvastatin = Fitting_dev_CL_Global_rosuvastatin(phi)

% Input
% phi: vector of [total active uptake clearance, passive diffusion clearance in liver,
%                 biliary clearance, absorption constant, and FaFg]

% Output
% OFV_rosuvastatin: objective function value (sum of residual error)

% To otpimize input parameters, execuate following commands in MATLAB 
% ub = [1e5,1e3,1e2,1e1,1]
% lb = [10,1e-1,1e-2,1e-3,1e-4]
% [Phi,OFV,~] = devec3_nus('Fitting_dev_CL_Global',-Inf,5,lb,ub,[],20*5,200,0.5,0.8,3,10);

% Rosuvastatin
% Rosuvastatin 8 mg 4 h infusion
IV_time_rosuvastatin = [0.9599    2.0070    3.0105    3.9703    4.1012    4.1885    4.2757    4.3630    4.4503    5.0175    5.9773    6.9372    8.0279    9.9913   11.9983   13.9180  16.9284   19.8953   23.9965];
IV_conc_rosuvastatin =[28.4010   31.1410   35.2102   38.6071   22.9087   18.4785   13.1826   11.3066   10.0000    8.8444    5.9338    4.3652    3.4145    1.8479    1.1307    0.7822   0.4233    0.3114    0.2754  ];
IV_n_rosuvastatin = length(IV_time_rosuvastatin);

% 40 mg oral bolus
oral_time_rosuvastatin = [0.2315    0.4630    0.7176  0.9491    1.9907    2.9861    3.9583    5.0231    5.9954    8.0093    9.9769   11.9907   17.9861   23.9815]; %  
oral_conc_rosuvastatin = [0.1721    2.0291    3.6090   4.3973    7.9561   10.1906   12.2214   17.8561   14.4303    9.4250    5.8592   3.9549    1.4573    0.9869]; % 
oral_n_rosuvastatin = length(oral_time_rosuvastatin);

% simulation
Flg_dose = 1;
Dose = 8000;
InfusionT = 4; % hr
EndT = IV_time_rosuvastatin(end);
[t_IV_rosuvastatin, C_plasma] = pbpk_rosuvastatin_CL_Global(phi,Flg_dose,Dose,InfusionT,EndT);
C_IV_rosuvastatin = interp1q(t_IV_rosuvastatin',C_plasma',IV_time_rosuvastatin');

Flg_dose = 2;
Dose = 40000;
InfusionT = 0; % hr
EndT = oral_time_rosuvastatin(end);
[t_oral_rosuvastatin, C_plasma] = pbpk_rosuvastatin_CL_Global(phi,Flg_dose,Dose,InfusionT,EndT);
C_oral_rosuvastatin = interp1q(t_oral_rosuvastatin',C_plasma',oral_time_rosuvastatin');

OFV_rosuvastatin = (norm(log10(IV_conc_rosuvastatin') - log10(C_IV_rosuvastatin)))^2/IV_n_rosuvastatin + (norm(log10(oral_conc_rosuvastatin') - log10(C_oral_rosuvastatin)))^2/oral_n_rosuvastatin;
