# Supplementary material for: Toward Prospective Prediction of Pharmacokinetics in OATP1B1 Genetic Variant Populations
Source: CPT Pharmacometrics Syst Pharmacol. 2014 Dec 10;3(12):e151–. doi: 10.1038/psp.2014.50 (PMC4288003; doi:10.1038/psp.2014.50)
Supplement: Supplementary Information [file psp201450x1.zip › PSP-2014-0056-s16.txt]

function [OFV_rosuvastatin] = simulation_PGx_rosuvastatin


Flg = 2; % 1. using global fitted CL; 2 individual fitted CL


% 10 mg oral Pasanen 2007
TT521_time_rosuvastatin = [0.5278    1.0668    2.0511    3.0234    4.0747    5.1303    7.0381    9.0357   12.0055   24.0042];
TT521_conc_rosuvastatin = [1.0564    1.9656    2.7614    2.9082    3.2984    3.9158    2.2458    1.3873    0.6754    0.2462];
TT521_sem_rosuvastatin  = [0.2341	 0.4131	   0.5095	 0.4819	   0.5232	 0.5783	   0.3029	 0.1928    0          0];
TT521_sd_rosuvastatin = TT521_sem_rosuvastatin.*sqrt(16);

TT521_n_rosuvastatin = length(TT521_time_rosuvastatin);
TT521_AUC_obs = trapz([0, TT521_time_rosuvastatin],[0,TT521_conc_rosuvastatin]);
display(TT521_AUC_obs)

CC521_time_rosuvastatin = [0.5345    1.0273    2.1162    3.1654    4.1316    5.1186    7.0666    9.0487   12.0815   24.0794];
CC521_conc_rosuvastatin = [1.4134    3.8479    6.2503    6.5269    6.3492    7.2911    3.7712    2.0850    0.7566    0.2787];
CC521_sem_rosuvastatin =  [0.6885	1.0740	0.7160	0.8537	0.4957	0.5921	0.3167	0.1790 0 0];
CC521_sd_rosuvastatin = CC521_sem_rosuvastatin.*sqrt(4);

CC521_n_rosuvastatin = length(CC521_time_rosuvastatin);
CC521_AUC_obs = trapz([0, CC521_time_rosuvastatin],[0,CC521_conc_rosuvastatin]);
display(CC521_AUC_obs)
%
% Rosuvastatin 10 mg oral bolus

Flg_dose = 2;
Dose = 10000;
F = [1, 0, 0];
InfusionT = 0;
EndT = 24.1;
if Flg == 0 % using global CL, without considering PGx
 [T_TT521_rosuvastatin,Cplasma_TT521_rosuvastatin] = pbpk_rosuvastatin_CL_Global([0.56,0.26,0.18],Flg_dose,Dose,InfusionT,EndT);
elseif Flg == 1 % using global fitted CL
 [T_TT521_rosuvastatin,Cplasma_TT521_rosuvastatin] = pbpk_rosuvastatin_CL_Global(F,Flg_dose,Dose,InfusionT,EndT);
elseif Flg == 2 % using individually fitted CL
 [T_TT521_rosuvastatin,Cplasma_TT521_rosuvastatin] = pbpk_rosuvastatin_CL_PGx(F,Flg_dose,Dose,InfusionT,EndT);
end

Flg_dose = 2;
Dose = 10000;
F = [0, 0, 1];
InfusionT = 0;
EndT = 24.1;
if Flg == 0  % using global CL, without considering PGx
[T_CC521_rosuvastatin,Cplasma_CC521_rosuvastatin] = pbpk_rosuvastatin_CL_Global([0.56,0.26,0.18],Flg_dose,Dose,InfusionT,EndT);
elseif Flg ==1 % using global fitted CL
[T_CC521_rosuvastatin,Cplasma_CC521_rosuvastatin] = pbpk_rosuvastatin_CL_Global(F,Flg_dose,Dose,InfusionT,EndT);
elseif Flg == 2 % using individually fitted CL
 [T_CC521_rosuvastatin,Cplasma_CC521_rosuvastatin] = pbpk_rosuvastatin_CL_PGx(F,Flg_dose,Dose,InfusionT,EndT); 
end
figure(1)
subplot(2,1,2)

plot(T_TT521_rosuvastatin,Cplasma_TT521_rosuvastatin,'k-',T_CC521_rosuvastatin,Cplasma_CC521_rosuvastatin,'g--')
hold on
errorbar(TT521_time_rosuvastatin,TT521_conc_rosuvastatin,TT521_sd_rosuvastatin,zeros(1,length(TT521_sd_rosuvastatin)),'k^')
errorbar(CC521_time_rosuvastatin,CC521_conc_rosuvastatin,zeros(1,length(CC521_sd_rosuvastatin)),CC521_sd_rosuvastatin,'go')
hold off

title('10 mg rosuvastatin')
ylabel('Plasma concentration (ng/mL)')
xlabel('Time (hour)')

% simulation
Flg_dose = 2;
Dose = 10000;
F = [1, 0, 0];
InfusionT = 0;
EndT = 48;
if Flg == 0 % using global CL, without considering PGx
[t_TT521_rosuvastatin, C_plasma] = pbpk_rosuvastatin_CL_Global([0.56,0.26,0.18],Flg_dose,Dose,InfusionT,EndT);
elseif Flg == 1
[t_TT521_rosuvastatin, C_plasma] = pbpk_rosuvastatin_CL_Global(F, Flg_dose,Dose,InfusionT,EndT);
elseif Flg == 2
[t_TT521_rosuvastatin, C_plasma] = pbpk_rosuvastatin_CL_PGx(F, Flg_dose,Dose,InfusionT,EndT);
end
[Cmax_TT521,ind] = max(C_plasma);
display(Cmax_TT521)
Tmax_TT521 = t_TT521_rosuvastatin(ind);
display(Tmax_TT521)
C_TT521_rosuvastatin = interp1q(t_TT521_rosuvastatin',C_plasma',TT521_time_rosuvastatin');
%TT521_AUC_pre = trapz([0, TT521_time_rosuvastatin],[0,C_TT521_rosuvastatin']);
%display(TT521_AUC_pre)
TT521_AUC_pre2 = trapz(t_TT521_rosuvastatin,C_plasma);
display(TT521_AUC_pre2)

Flg_dose = 2;
Dose = 10000;
F = [0, 0, 1];
InfusionT = 0;
EndT = 24.1;
if Flg == 0  % using global CL, without considering PGx
[t_CC521_rosuvastatin, C_plasma] = pbpk_rosuvastatin_CL_Global([0.56,0.26,0.18],Flg_dose,Dose,InfusionT,EndT);
elseif Flg == 1
[t_CC521_rosuvastatin, C_plasma] = pbpk_rosuvastatin_CL_Global(F, Flg_dose,Dose,InfusionT,EndT);
elseif Flg == 2
[t_CC521_rosuvastatin, C_plasma] = pbpk_rosuvastatin_CL_PGx(F, Flg_dose,Dose,InfusionT,EndT);    
end
[Cmax_CC521,ind] = max(C_plasma);
display(Cmax_CC521)
Tmax_CC521 = t_CC521_rosuvastatin(ind);
display(Tmax_CC521)
C_CC521_rosuvastatin = interp1q(t_CC521_rosuvastatin',C_plasma',CC521_time_rosuvastatin');
%CC521_AUC_pre = trapz([0, CC521_time_rosuvastatin],[0,C_CC521_rosuvastatin']);
%display(CC521_AUC_pre)
CC521_AUC_pre2 = trapz(t_CC521_rosuvastatin,C_plasma);
display(CC521_AUC_pre2)

Flg_dose = 2;
Dose = 10000;
F = [0, 1, 0];
InfusionT = 0;
EndT = 24.1;
if Flg == 0  % using global CL, without considering PGx
[t_GG388_rosuvastatin, C_plasma] = pbpk_rosuvastatin_CL_Global([0.56,0.26,0.18],Flg_dose,Dose,InfusionT,EndT);
elseif Flg == 1
[t_GG388_rosuvastatin, C_plasma] = pbpk_rosuvastatin_CL_Global(F, Flg_dose,Dose,InfusionT,EndT);
elseif Flg == 2
[t_GG388_rosuvastatin, C_plasma] = pbpk_rosuvastatin_CL_PGx(F, Flg_dose,Dose,InfusionT,EndT);    
end
[Cmax_GG388,ind] = max(C_plasma);
display(Cmax_GG388)
Tmax_GG388 = t_GG388_rosuvastatin(ind);
display(Tmax_GG388)
C_GG388_rosuvastatin = interp1q(t_GG388_rosuvastatin',C_plasma',CC521_time_rosuvastatin');
%GG388_AUC_pre = trapz([0, CC521_time_rosuvastatin],[0,C_GG388_rosuvastatin']);
%display(GG388_AUC_pre)
GG388_AUC_pre2 = trapz(t_GG388_rosuvastatin,C_plasma);
display(GG388_AUC_pre2)

OFV_rosuvastatin = (norm(log10(TT521_conc_rosuvastatin') - log10(C_TT521_rosuvastatin)))^2/TT521_n_rosuvastatin + (norm(log10(CC521_conc_rosuvastatin') - log10(C_CC521_rosuvastatin)))^2/CC521_n_rosuvastatin;
